# Supplementary material for: High-Purity Fucoxanthin Can Be Efficiently Prepared from Isochrysis zhangjiangensis by Ethanol-Based Green Method Coupled with Octadecylsilyl (ODS) Column Chromatography
Source: Mar Drugs. 2022 Aug 11;20(8):510. doi: 10.3390/md20080510 (PMC9410198; doi:10.3390/md20080510)
Supplement: Supplementary file 1 [file marinedrugs-20-00510-s001.zip]

Archive with 1 entries (1 files):
- marinedrugs-1836931-supplementary.pdf
